# Supplementary material for: Borosilicate Glass-Ceramics Containing Zirconolite and Powellite for RE- and Mo-Rich Nuclear Waste Immobilization
Source: Materials (Basel). 2021 Oct 1;14(19):5747. doi: 10.3390/ma14195747 (PMC8510122; doi:10.3390/ma14195747)
Supplement: Supplementary file 1 [file materials-14-05747-s001.zip]

Archive with 1 entries (1 files):
- materials-1357084-supplementary.pdf
